# Supplementary material for: Optimizing Trilobatin Production via Screening and Modification of Glycosyltransferases
Source: Molecules. 2024 Jan 30;29(3):643. doi: 10.3390/molecules29030643 (PMC10856287; doi:10.3390/molecules29030643)
Supplement: Supplementary file 1 [file molecules-29-00643-s001.zip]

Archive with 1 entries (1 files):
- molecules-2816240-supplementary.pdf
